# Supplementary material for: Isolation, Culture and Characterization of Hirsutella sinensis Mycelium from Caterpillar Fungus Fruiting Body
Source: PLoS One. 2017 Jan 3;12(1):e0168734. doi: 10.1371/journal.pone.0168734 (PMC5207747; doi:10.1371/journal.pone.0168734)
Supplement: S3 Table — (XLSX) [file pone.0168734.s020.xlsx]

## Sheet: 工作表1
S3 Table. Specimen information and GenBank sequences used for the single-gene-based phylogenetic analysis
Species	Voucher Information	ITS	Voucher Information	SSU	Voucher Information	LSU	Voucher Information	RPB1	Voucher Information	RPB2	Voucher Information	MCM7	Voucher Information	TEF (EF1-a)	Voucher Information	b-tubulin	Voucher Information	ATP6
Chaunopycnis alba	MRL GB5502	AF389192			MRL GB5502	AF245297
Chaunopycnis pustulata	MRL GB6597	AF389189			MRL GB6597	AF389190
Cordyceps cylindrica	NBRC 101761	LC008213	CEM1185	KJ878907	CEM1185	KJ878872							CEM1185	KJ878955	ARSEF 1904	AF399738
Cordyceps formosana	HS0825-01	EF689044	TNM F13893	KJ878908			TNM F13893	KJ878988	TNM F13893	KJ878943			TNM F13893	KJ878956
Cordyceps gunnii	GDGM 20873	JX177461	OSC 76404	AF339572	OSC 76404	AF339522	OSC 76404	AY489650	OSC 76404	DQ522426			OSC 76404	AY489616	OSC 76404	DQ522488	OSC 76404	AY489582
Cordyceps irangiensis	NHJ10945	GU723767	OSC 128579	EF469123	OSC 128579	EF469076	OSC 128579	EF469089	OSC 128579	EF469107			OSC 128579	EF469060	OSC 128578	DQ522508
Cordyceps militaris	CM01		CM01		CM01		CM01		CM01		CM01		CM01		CM01
Polycephalomyces nipponicus	BCC 18108	KF049657	BCC 18108	KF049608	BCC 18108	KF049626	BCC 18108	KF049644			NBRC 101408	JN993220	BCC 18108	KF049681
Cordyceps pleuricapitata	NBRC 100745	JN943304	NBRC 100745	KF049606	NBRC 100745	KF049624	NBRC 100745	KF049642	NBRC 100745	KF049667	NBRC 100745	JN993218	NBRC 100745	KF049679
Drechmeria coniospora	CBS 596.92	AF106018	CBS 596.92	AF106012
Elaphocordyceps capitata	NBRC 106327	JN943317	OSC 71233	AY489689	OSC 71233	AY489721	OSC 71233	AY489649	OSC 71233	DQ522421	NBRC 106326	JN993210	OSC 71233	AY489615	OSC 71233	DQ522483	OSC 71233	AY489581
Elaphocordyceps japonica	OSC 110991	JN049824	OSC 110991	DQ522547	OSC 110991	DQ518761	OSC 110991	DQ522375	OSC 110991	DQ522428			OSC 110991	DQ522330	OSC 110991	DQ522490	OSC 110991	EF469010
Elaphocordyceps ophioglossoides	NBRC 106330	JN943321	CBS 100239	KJ878910	CBS 100239	KJ878874	CBS 100239	KJ878990	CBS 100239	KJ878944	NBRC 106330	JN993208	CBS 100239	KJ878958	OSC 106405	DQ522494	OSC 106405	AY489583
Elaphocordyceps subsessilis	OSC 71235	JN049844	OSC 71235	EF469124	OSC 71235	EF469077	OSC 71235	EF469090	OSC 71235	EF469108			OSC 71235	EF469061	OSC 71235	EF469139	OSC 71235	EF469015
Haptocillium balanoides	CBS 250.82	AJ292414	CBS 250.82	AF339588	CBS 250.82	AF339539	CBS 250.82	DQ522388	CBS 250.82	DQ522442			CBS 250.82	DQ522342	CBS 250.82	DQ522505	CBS 250.82	EF469021
Haptocillium sinense	CBS 567.95	AJ292417	CBS 567.95	AF339594	CBS 567.95	AF339545	CBS 567.95	DQ522389	CBS 567.95	DQ522443			CBS 567.95	DQ522343	CBS 567.95	DQ522506	CBS 567.95	EF469022
Ophiocordyceps sinensis (Hirsutella sinensis)	CGB999335	KU058601	CGB999335	KU239984	CGB999335	KU239985	CGB999335	KU239986	CGB999335	KU239987	CGB999335	KU239988	CGB999335	KU239989	CGB999335	KU239990	CGB999335	KU239991
Ophiocordyceps acicularis	OSC 128580	JN049820	OSC 128580	DQ522543	OSC 128580	DQ518757	OSC 128580	DQ522371	OSC 128580	DQ522423			OSC 128580	DQ522326	OSC 128580	DQ522485	OSC 128580	EF469003
Ophiocordyceps agriotidis	ARSEF 5692	JN049819	ARSEF 5692	DQ522540	ARSEF 5692	DQ518754	ARSEF 5692	DQ522368	ARSEF 5692	DQ522418			ARSEF 5692	DQ522322	ARSEF 5692	DQ522480	ARSEF 5692	EF469004
Ophiocordyceps brunneipunctata	NHJ1491	GU723777	OSC 128576	DQ522542	OSC 128576	DQ518756	OSC 128576	DQ522369	OSC 128576	DQ522420			OSC 128576	DQ522324	OSC 128576	DQ522482
Ophiocordyceps clavata	NBRC 106962	JN943328	NBRC 106962	JN941726	NBRC 106962	JN941415	NBRC 106962	JN992460	NBRC 106962	AB968548	NBRC 106962	JN993173	NBRC 106962	AB968587
Ophiocordyceps communis	NHJ1129	GU723768	NHJ 12581	EF468973	NHJ 12581	EF468831			NHJ 12581	EF468930			NHJ 12581	EF468775
Ophiocordyceps dipterigena	MRCIF71	EU573346	OSC 151911	KJ878919	OSC 151911	KJ878886	OSC 151911	KJ879000					OSC 151911	KJ878966
Ophiocordyceps entomorrhiza	KEW 53484	JN049850	KEW 53484	EF468954	KEW 53484	EF468809	KEW 53484	EF468857	KEW 53484	EF468911			KEW 53484	EF468749
Ophiocordyceps forquignonii	4H4-2010	HQ662164	OSC 151908	KJ878922	OSC 151908	KJ878889	OSC 151908	KJ879003	OSC 151908	KJ878947
Ophiocordyceps gracilis	HTXJ-2008 1	HM142942	EFCC 3101	EF468955	EFCC 3101	EF468810	EFCC 3101	EF468858	EFCC 3101	EF468913			EFCC 3101	EF468750
Ophiocordyceps heteropoda	EFCC 10125	JN049852	EFCC 10125	EF468957	EFCC 10125	EF468812	EFCC 10125	EF468860	EFCC 10125	EF468914	NBRC 100645	JN993168	EFCC 10125	EF468752
Ophiocordyceps irangiensis	OSC 128577	JN049823	OSC 128577	DQ522546	OSC 128577	DQ518760	OSC 128577	DQ522374	OSC 128577	DQ522427			OSC 128577	DQ522329	OSC 128577	DQ522489
Ophiocordyceps lloydii	Ophllo921	KP200893	OSC 151913	KJ878924	OSC 151913	KJ878891	OSC 151913	KJ879004	OSC 151913	KJ878948			OSC 151913	KJ878970
Ophiocordyceps longissima	NBRC 108989	AB968407	TNS F18448	KJ878925	TNS F18448	KJ878892	TNS F18448	KJ879005	NBRC 106965	AB968546			TNS F18448	KJ878971
Ophiocordyceps melolonthae	TSJ679	KF937353	OSC 110993	DQ522548	OSC 110993	DQ518762	OSC 110993	DQ522376					OSC 110993	DQ522331	OSC 110993	DQ522491	OSC 110993	EF469011
Ophiocordyceps myrmecophila	MRCIF57	EU573349	TNS 27120	KJ878929	TNS 27120	KJ878895	TNS 27120	KJ879009					TNS 27120	KJ878975	MRCIF58	EU604140
Ophiocordyceps neovolkiana	DL0004	HQ215593	OSC 151903	KJ878930	OSC 151903	KJ878896	OSC 151903	KJ879010					OSC 151903	KJ878976
Ophiocordyceps nigrella	EFCC 9247	JN049853	EFCC 9247	EF468963	EFCC 9247	EF468818	EFCC 9247	EF468866	EFCC 9247	EF468920			EFCC 9247	EF468758
Ophiocordyceps nutans	NBRC 101749	AB968408	OSC 110994	DQ522549	OSC 110994	DQ518763	OSC 110994	DQ522378	NBRC 101749	AB968550	NBRC 101749	JN993197	OSC 110994	DQ522333	OSC 110994	DQ522493
Ophiocordyceps pulvinata		AB721302	TNS-F-30044	GU904208		AB721305	TNS-F-30044	GU904210					TNS-F-30044	GU904209
Ophiocordyceps rhizoidea	NHJ11941.01	GU723769	NHJ 12522	EF468970	NHJ 12522	EF468825	NHJ 12522	EF468873	NHJ 12522	EF468923			NHJ 12522	EF468764
Ophiocordyceps ryogamiensis	NBRC 101751	JN943343	NBRC 101751	KF049614	NBRC 101751	KF049633	NBRC 101751	KF049650			NBRC 101751	JN993191	NBRC 101751	KF049688
Ophiocordyceps sinensis	CO18
Ophiocordyceps sinensis	EFCC 7287	JN049854	EFCC 7287	EF468971	EFCC 7287	EF468827	EFCC 7287	EF468874	EFCC 7287	EF468924			EFCC 7287	EF468767	ISO-1	HM804956
Ophiocordyceps sobolifera	NBRC 106967	AB968409	KEW 78842	EF468972	KEW 78842	EF468828	KEW 78842	EF468875	KEW 78842	EF468925			NBRC 106967	AB968590
Ophiocordyceps sphecocephala	NBRC 101752	JN943351	OSC 110998	DQ522551	OSC 110998	DQ518765	OSC 110998	DQ522381	OSC 110998	DQ522432			OSC 110998	DQ522336			OSC 110998	EF469014
Ophiocordyceps stylophora	OSC 111000	JN049828	OSC 111000	DQ522552	OSC 111000	DQ518766	OSC 111000	DQ522382	OSC 111000	DQ522433	NBRC 100949	JN993185	OSC 111000	DQ522337	OSC 111000	DQ522497
Ophiocordyceps tricentri	NBRC 106968	AB968410	NBRC 106968	AB968393	NBRC 106968	AB968423			NBRC 106968	AB968554			NBRC 106968	AB968593
Ophiocordyceps unilateralis	KT3307	GU723756	OSC 128574	DQ522554	OSC 128574	DQ518768	OSC 128574	DQ522385	OSC 128574	DQ522436			OSC 128574	DQ522339	Po33	JN819061
Paecilomyces lilacinus	ARSEF 2952	EU55333	ARSEF 2181	AF339583	ARSEF 2181	AF339534	ARSEF 2181	EF468896	CBS 284.36	EF468941			ARSEF 2181	EF468790	IHEM 18252	FJ515301
Polycephalomyces cuboideus	NBRC 101740	JN943331	NBRC 101740	KF049610	NBRC 101740	KF049629	NBRC 101740	KF049646	NBRC 103836	AB972955	NBRC 101740	JN993171	NBRC 101740	KF049684
Polycephalomyces formosus	ARSEF 1424	KF049661	ARSEF 1424	KF049615	ARSEF 1424	AY259544	ARSEF 1424	DQ127245	ARSEF 1424	KF049671			ARSEF 1424	DQ118754
Polycephalomyces nipponicus	BCC2325	KF049665	BCC 2325	KF049622	BCC 2325	KF049640	BCC 2325	KF049655	BCC 2325	KF049677	NBRC 101405	JN993180	BCC 2325	KF049696
Polycephalomyces paracuboideus	NBRC 101742	JN943338	NBRC 101742	KF049611	NBRC 101742	KF049630	NBRC 101742	KF049647	NBRC 101742	KF049669	NBRC 101742	JN993194	NBRC 101742	KF049685
Polycephalomyces prolificus	TNS F 18547	KF049660	TNS F 18547	KF049613	TNS F 18547	KF049632	TNS F 18547	KF049649	TNS F 18547	KF049670	NBRC 100744	JN993195	TNS F 18547	KF049687
Polycephalomyces ramosopulvinatus	EFCC 5566	KF049658			EFCC 5566	KF049627	EFCC 5566	KF049645					EFCC 5566	KF049682
Polycephalomyces tomentosus	BL 4	KF049666	BL 4	KF049623	BL 4	KF049641	BL 4	KF049656	BL 4	KF049678			BL 4	KF049697
Tolypocladium cylindrosporum		FJ411408	NRRL 28025	AF049153	NRRL 28025	AF049173
